# Supplementary material for: Exploring TCGA database for identification of potential prognostic genes in stomach adenocarcinoma
Source: Cancer Cell Int. 2020 Jun 23;20:264. doi: 10.1186/s12935-020-01351-3 (PMC7310509; doi:10.1186/s12935-020-01351-3)
Supplement: Supplementary file 1 — Additional file 1: Table S1. Up and down-regulate differential genes. [file 12935_2020_1351_MOESM1_ESM.xlsx]

## Sheet: up-regulated
Up-regulated
ABI3BP
ACKR1
ACTG2
ADCYAP1
ADCYAP1R1
ADGRB3
ADH1B
ADIPOQ
ADRB3
AGTR2
ANGPTL1
ANGPTL7
ASB2
ASB5
ATP1A2
BCHE
BHLHE22
BNC2
BOC
C7
C8orf88
CADM3
CARMN
CARTPT
CASQ1
CASQ2
CCDC80
CCL19
CCL21
CCR2
CD1C
CD22
CD79B
CHI3L2
CHRDL1
CHRDL2
CHRM2
CHRNA3
CILP
CLC
CLEC10A
CLEC17A
CLMP
CLVS2
CMA1
CMTM5
CNKSR2
CNN1
CNR2
COL14A1
COL19A1
CPED1
CPXM2
CR1
CTNNA3
CTSG
CXCR5
CYP1B1
CYSLTR1
DAZL
DCX
DES
DPT
ECRG4
EPYC
F13A1
FABP4
FAM216B
FCER1A
FCER2
FCN1
FCRL1
FCRLA
FDCSP
FGF10
FGL2
FHL1
FLNC
FRRS1L
GALR1
GAPT
GCG
GFRA2
GPM6A
GPNMB
GPR88
GRIK3
GUCY1A1
GYPC
GZMK
HAND2
HAND2.AS1
HSD11B1
HSPB6
HSPB7
HSPB8
IGF1
IGHD2.15
IGHD3.16
IGHD3.3
IGHD6.19
IGHG4
IGHGP
IGHJ1
IGHV1.18
IGHV1.45
IGHV1OR15.4
IGHV1OR21.1
IGHV2.26
IGHV3.13
IGHV3.30.2
IGHV3.33
IGHV3.53
IGHV3.54
IGHV3.7
IGHVII.51.2
IGKV1.16
IGKV1.35
IGKV2OR2.2
IGKV6D.41
IGLC5
IGLJ2
IGLV1.36
IGLV1.47
IGLV3.22
IGLV3.9
IGLV9.49
IL31RA
INMT.MINDY4
JPH2
KCNA1
KCNA5
KCNMA1
KCNMB1
KERA
LDB3
LILRA4
LINC00702
LINC00861
LINC00968
LINC01412
LINC02106
LINC02397
LINC02422
LINC02461
LINC02829
LMO1
LMOD1
MARCO
MAS1L
MEOX2
METTL24
MGP
MIR1.1HG.AS1
MIR4269
MIR4538
MIR4539
MIR8071.2
MORN5
MRGPRF
MS4A1
MUSK
MYH11
MYL9
MYLK
MYOC
MYOCD
NHSL2
NIBAN3
NPAP1P4
OGN
OMD
P2RX2
P2RY12
PCDH10
PCDH11Y
PDLIM3
PDZRN4
PGM5
PGM5.AS1
PGR
PHOX2A
PI16
PLD4
PLIN4
PLN
PLP1
POPDC2
PPP1R12B
PRELP
PRG4
PRKCB
PRUNE2
PTGDS
PTGFR
PYGM
RASGRP2
RBMY2TP
RNF150
RNY4P20
RORB.AS1
RSPO1
RSPO2
RTL3
SCN7A
SCRG1
SELP
SERPINA9
SERTM1
SFRP1
SFRP2
SGCA
SHISA3
SIGLEC6
SLC18A3
SLIT2
SMPX
SMYD1
SORCS1
SPARCL1
SPIB
STMN2
SVEP1
SYNC
SYNM
SYNPO2
TAC1
TACR2
TAGLN
TCF23
THBS4
TLR10
TLR7
TLR8
TMEM100
TMEM252
TRARG1
TRAV12.3
TRAV20
TRAV23DV6
TRBV26OR9.2
UGT2B17
VIP
VPREB3
WSCD2

## Sheet: down-regulated
Down-regulated
APOH
ASPG
CA6
CAMTA1.IT1
CARSP2
CEL
CLPS
COL9A3
COX7B2
CPA1
CPA2
CSN2
CT45A10
CTAG1A
CTRB1
CTRB2
DLX3
DPPA2
DSCR4.IT1
ERBB2
FGA
FGB
FGG
FMO9P
FMR1NB
GABRA3
GFY
GNG4
GRB7
HOXD13
HS3ST6
IL36A
ITIH2
KRT24
KRT5
KRTAP1.3
KRTAP1.4
KRTAP3.1
KRTAP3.2
KRTAP9.8
LIN28B
LINC00392
LINC01101
LINC01287
LINC01667
LINC01805
LINC02119
LINC02178
LINC02377
LINC02418
LINC02484
LINC02563
LY6G6C
MAGEA11
MAGEA4
MAGEA4.AS1
MAGEA8
MAGEA9
MAGEC2
MIEN1
MIR4728
MTND2P13
MUC15
NKX2.1
NKX2.1.AS1
NOTUM
NTS
PAGE5
PAH
PASD1
PGAP3
PKP1
PLA2G1B
PNMA6E
PNMT
PRR20G
PRR36
PRSS1
RARRES2P6
RARRES2P8
RHOXF1P1
RNA5SP174
RNF225
SAGE1
SCGB1D2
SERPINB11
SLC38A3
SLC6A10P
SP9
SPANXC
SRSF1P1
SRY
TMPRSS11A
TMPRSS11E
TMPRSS13
TPTE
TUBA3C
USP24P1
VCX2
VCX3A
VTN
XAGE2
ZNF750
