# Supplementary material for: Exploring TCGA database for identification of potential prognostic genes in stomach adenocarcinoma
Source: Cancer Cell Int. 2020 Jun 23;20:264. doi: 10.1186/s12935-020-01351-3 (PMC7310509; doi:10.1186/s12935-020-01351-3)
Supplement: Supplementary file 2 — Additional file 2: Table S2. Genes related to survival in STAD. [file 12935_2020_1351_MOESM2_ESM.xlsx]

## Sheet: Sheet1
Symbol
ACKR1
ADCYAP1
ADCYAP1R1
ADGRB3
ADH1B
ANGPTL1
APOH
ASB2
ASB5
BCHE
BNC2
C7
CADM3
CARTPT
CASQ1
CHRM2
CHRNA3
CLMP
CNKSR2
CNN1
CPED1
CPXM2
CTNNA3
CYP1B1
DES
EPYC
FCN1
FGF10
FGG
FGL2
FHL1
FLNC
FRRS1L
GAPT
GFRA2
GPM6A
GPR88
GYPC
HAND2
HSD11B1
HSPB7
IL31RA
JPH2
KCNA1
KCNA5
KCNMA1
KERA
LDB3
LIN28B
MEOX2
METTL24
MGP
MUC15
MYL9
NHSL2
OGN
OMD
PCDH10
PDLIM3
PDZRN4
PGR
PLIN4
PLN
PNMT
PPP1R12B
PRELP
PRG4
PRKCB
PRSS1
PYGM
RNF150
SAGE1
SCN7A
SELP
SFRP1
SFRP2
SIGLEC6
SLIT2
SPANXC
SPARCL1
SRY
SYNC
SYNM
SYNPO2
TACR2
TAGLN
TCF23
TMEM100
TPTE
VIP
VTN
Genes marked in red are genes that are down-regulated in differential analysis
