# Supplementary material for: Exploring TCGA database for identification of potential prognostic genes in stomach adenocarcinoma
Source: Cancer Cell Int. 2020 Jun 23;20:264. doi: 10.1186/s12935-020-01351-3 (PMC7310509; doi:10.1186/s12935-020-01351-3)
Supplement: Supplementary file 3 — Additional file 3: Table S3. Top 10 core genes from PPI network. [file 12935_2020_1351_MOESM3_ESM.xlsx]

## Sheet: Sheet1
Top 10 in network string_interactions.tsv ranked by MCC method
Rank	Name	Score
1	CADM3	47964
2	CARTPT	47911
3	KCNA1	47834
4	ADCYAP1R1	47796
5	GPR88	46922
6	SPARCL1	46256
7	GFRA2	45482
8	VIP	41213
9	ACKR1	41044
10	MYL9	16326
