# Supplementary material for: Exploring TCGA database for identification of potential prognostic genes in stomach adenocarcinoma
Source: Cancer Cell Int. 2020 Jun 23;20:264. doi: 10.1186/s12935-020-01351-3 (PMC7310509; doi:10.1186/s12935-020-01351-3)
Supplement: Supplementary file 4 — Additional file 4: Table S4. Genes related to survival that have been verified in gastric cancer samples from the GEO database. [file 12935_2020_1351_MOESM4_ESM.xlsx]

## Sheet: Sheet1
Symbol
ACKR1
ADGRB3
ANGPTL1
BCHE
BNC2
C7
CARTPT
CHRNA3
CNN1
CPED1
CPXM2
CYP1B1
DES
FHL1
FLNC
HAND2
KERA
MGP
MYL9
OMD
PDLIM3
PLIN4
PLN
PRG4
RNF150
SELP
SFRP2
SPARCL1
SYNC
TACR2
VIP
